# Supplementary material for: Fast Assembly of Metal Organic Framework UiO-66 in Acid-Base Tunable Deep Eutectic Solvent for the Acetalization of Benzaldehyde and Methanol
Source: Molecules. 2022 Oct 25;27(21):7246. doi: 10.3390/molecules27217246 (PMC9657751; doi:10.3390/molecules27217246)
Supplement: Supplementary file 1 [file molecules-27-07246-s001.zip]

Archive with 1 entries (1 files):
- molecules-1967910-supplementary.pdf
